# Supplementary material for: Creating a ‘Molecular Band-Aid’; Blocking an Exposed Protease Target Site in Desmoplakin
Source: J Pers Med. 2021 May 12;11(5):401. doi: 10.3390/jpm11050401 (PMC8151963; doi:10.3390/jpm11050401)
Supplement: Supplementary file 1 [file jpm-11-00401-s001.zip]

Archive with 1 entries (1 files):
- jpm-1175153-supplementary-final.pdf
